# Supplementary material for: Stress-Induced Mucus Secretion and Its Composition by a Combination of Proteomics and Metabolomics of the Jellyfish Aurelia coerulea
Source: Mar Drugs. 2018 Sep 18;16(9):341. doi: 10.3390/md16090341 (PMC6165293; doi:10.3390/md16090341)
Supplement: Supplementary file 1 [file marinedrugs-16-00341-s001.zip]

Archive with 1 entries (1 files):
- marinedrugs-354395-SI.xlsx
