# Supplementary material for: Stress-Induced Mucus Secretion and Its Composition by a Combination of Proteomics and Metabolomics of the Jellyfish Aurelia coerulea
Source: Mar Drugs. 2018 Sep 18;16(9):341. doi: 10.3390/md16090341 (PMC6165293; doi:10.3390/md16090341)
Supplement: Supplementary file 1 [file marinedrugs-16-00341-s001.zip › marinedrugs-354395-SI.xlsx]

## Sheet: Metalloproteases
Accession	Sequence
TRINITY_DN45838_c0_g1|m.27904	>TRINITY_DN45838_c0_g1|m.27904 TRINITY_DN45838_c0_g1|g.27904 ORF TRINITY_DN45838_c0_g1|g.27904 TRINITY_DN45838_c0_g1|m.27904 type:complete len:1420 (+) TRINITY_DN45838_c0_g1:46-4305(+) MVNRSLRPAEGSLWSIQKSSFYEMHRTTLASLCFYLILIQYFCSNSCNPVKSGKSRTSSV LEEIIEVNKKNGILMKPTGDDNQIDDGIFEGDIRLNTLTKAIAFGGDDRIQFGATAVKDE LWPNGTVYYEIADDILKEVGSFTYLAIKAAFDEYNKKTCIKIKPRTTQEDYIKFFKGGGC WSLIGRVGGEQQISIGIGCEYKGVVIHEMMH…
TRINITY_DN44124_c13_g11|m.23323	>TRINITY_DN44124_c13_g11|m.23323 TRINITY_DN44124_c13_g11|g.23323 ORF TRINITY_DN44124_c13_g11|g.23323 TRINITY_DN44124_c13_g11|m.23323 type:complete len:341 (+) TRINITY_DN44124_c13_g11:140-1162(+) MSHFLALLSLLLVCGTYGKVITKDDLFEGDIVLTQSSKQLVNGDISFDAVISNSRKWTRA VVPYVFARNFDSRRRQVVRQAIQDYNKYTCIRFVPRTNQRNYVRFMIGGGCYSMIGMQGG RQDISIGPRCYYKGIVIHEMMHAVGFWHEQSRLDRDRYITIYWQNISPSTKYNFRKYSHG QADYYGEPYDYNSVMHYGNRA…
TRINITY_DN35212_c0_g1|m.10040	>TRINITY_DN35212_c0_g1|m.10040 TRINITY_DN35212_c0_g1|g.10040 ORF TRINITY_DN35212_c0_g1|g.10040 TRINITY_DN35212_c0_g1|m.10040 type:5prime_partial len:392 (+) TRINITY_DN35212_c0_g1:2-1177(+) CALASTEHLDLHAAKMKLFVLSLLSAAVFVAQAADDDDDGPSAFDSILSINQRVGTRFSA ADEKTQPELFEGDIVMTDSLKYAIEDMEIAAQRGDKYDALTSGAWTKGIIPYTFDSSFSA KGRKIVKEAIAEFNRLTCIKWVLRTRQRSYVVFKHDRGCYSMLGQVGGPQTISLASPGCL YKGIAMHEMMHCAGFYHEQSRRDRDRY…
TRINITY_DN45621_c1_g1|m.27292	>TRINITY_DN45621_c1_g1|m.27292 TRINITY_DN45621_c1_g1|g.27292 ORF TRINITY_DN45621_c1_g1|g.27292 TRINITY_DN45621_c1_g1|m.27292 type:complete len:525 (-) TRINITY_DN45621_c1_g1:1744-3318(-) MMSSKSFILLVIAVLSFSDVRALPIGSTFDMASMTTEDVMKYLVRYGYLEDKTVPSLGSA PQASSSASGDNATTNSSSANNSSDTTTAQPQPETAERSAPSYKRGQIPRAIGDFQDFMSI KRTMVLDDQTIRAMTQPRCGVEDKRPHASWLPDLLFRRRRRYVTETQGWSKTALTYAITQ PSAKLAIVDQQNVLKLAFNRWAEVTPLTFA…
TRINITY_DN42325_c7_g8|m.19392	>TRINITY_DN42325_c7_g8|m.19392 TRINITY_DN42325_c7_g8|g.19392 ORF TRINITY_DN42325_c7_g8|g.19392 TRINITY_DN42325_c7_g8|m.19392 type:5prime_partial len:303 (+) TRINITY_DN42325_c7_g8:1-909(+) PTEAPTQPPTQPPTEAPTEAPTQPPTEAPTQPPTQPPTEAPTEAPTQPPTEAPTQPPTQP PTQPPTKKTKPPGMKDCMAKIDATTIDHSKGWMYVFSGKNFYLVSRRGLRFGPIAYKGYF REVEGEITAAYSRLNDHNLVLFSGNKYYIYDKNFYLRKGPSPVTDFGLPADAKVDAAIQW KGNSRTRWERGTKTYIFSGTQYYRYNEL…
TRINITY_DN47471_c0_g1|m.30857	>TRINITY_DN47471_c0_g1|m.30857 TRINITY_DN47471_c0_g1|g.30857 ORF TRINITY_DN47471_c0_g1|g.30857 TRINITY_DN47471_c0_g1|m.30857 type:internal len:231 (+) TRINITY_DN47471_c0_g1:3-692(+) TSEQTTLLPPNLFFFQAEDGIRDLIVTGPTVVLAHELGHNMGFPHDTAPCKCMTTRGCFM GGPKTRRPGFSDCNMKVLSDPRRSFECLNNYPTGSMDNFCGNGIVEGAEECDCGTPEMCR KKDRCCEPNGCKLKRSAQCSDINTPDCCKNCIFKLQGTLCRESQNDCDLPEYCSGKAGAC PADNYRQDGTPCSNEVTIVSANTNSRSEKMIELN…
TRINITY_DN45145_c0_g4|m.26001	>TRINITY_DN45145_c0_g4|m.26001 TRINITY_DN45145_c0_g4|g.26001 ORF TRINITY_DN45145_c0_g4|g.26001 TRINITY_DN45145_c0_g4|m.26001 type:complete len:495 (+) TRINITY_DN45145_c0_g4:2708-4192(+) MGDLCKLKQGNVYSEMFIMGRGVTSPIGFANLISHEFGHEVYQGHNFEPGRPCPQYRLYG AKCTMGGNDYPKGFSINYFRGLQALEKTKSIECMPKRNMQAIQSPQTCGNGILEIGEECD CGSSEDCLKNNPCCDGMICKFRNGADCDSKTCCLNCKRQITGNCAGHLELLSATSGTFGE KNAVTSYNKRRNWRIDGKPGSQVRLIITDY…
TRINITY_DN55675_c0_g2|m.32080	>TRINITY_DN55675_c0_g2|m.32080 TRINITY_DN55675_c0_g2|g.32080 ORF TRINITY_DN55675_c0_g2|g.32080 TRINITY_DN55675_c0_g2|m.32080 type:3prime_partial len:251 (-) TRINITY_DN55675_c0_g2:1-750(-) MAYGSLAQLVDKCDEKYGKSRLHFQKADCLIPLGMESGDIPDSAITASSYYSWKHLHFKP KEARLWIGSLGWVSKLGSAGKSNEYLQIDLGKELRIGGLKMQAWMKGFAVYYSNDAIHWK GYAHSGSQGKGMNSHCSMGKCTSPVLTQCKNLWGIGATVANDKCWKQLNTEAKGFGTCHP LKNVSCPAEDIFCGQIQCSSRDSKPGIA…
TRINITY_DN46375_c2_g1|m.29588	>TRINITY_DN46375_c2_g1|m.29588 TRINITY_DN46375_c2_g1|g.29588 ORF TRINITY_DN46375_c2_g1|g.29588 TRINITY_DN46375_c2_g1|m.29588 type:complete len:1228 (-) TRINITY_DN46375_c2_g1:1262-4945(-) MSKMLKQGATRLICILAIVIINSLAFLHGKPTDFKFLSEKQANFAEAELDDYDIVYPSLV SEQGKFLSHGVHAEHVRRFRRSLDSNSSSNTIDEQPLFYKLKLNSNSSELHLKLSPSKHI LSPGFVIERQSGKIEHYETSCLYRGQITGQENSIVAISNCDGLQGMVLTDKGEDFLIEPI IGHKQTGKAANPHLLYRASSVRKVRSVGT…
TRINITY_DN45686_c0_g1|m.27481	>TRINITY_DN45686_c0_g1|m.27481 TRINITY_DN45686_c0_g1|g.27481 ORF TRINITY_DN45686_c0_g1|g.27481 TRINITY_DN45686_c0_g1|m.27481 type:3prime_partial len:638 (+) TRINITY_DN45686_c0_g1:475-2385(+) MTALAFCTKLLAVFIACCFGQINSAEGKTHESPCVLSYFDLWRDADIIFTSQIVNIGIAE SKLSLKIDDIVKWSKNLKDKQIKQKSTVSLVQGLSPLNCDGKFRIGQTRVIFAGVELERE KNSTKDTIRILRAPKVESWLLTLSGNIQSEVASTSKSRRRRDLCGLIRCSHGGYCDIHHF TKQPYCACKNIFCTKEYDPVCGNDD…
TRINITY_DN44955_c0_g2|m.25457	>TRINITY_DN44955_c0_g2|m.25457 TRINITY_DN44955_c0_g2|g.25457 ORF TRINITY_DN44955_c0_g2|g.25457 TRINITY_DN44955_c0_g2|m.25457 type:5prime_partial len:1112 (-) TRINITY_DN44955_c0_g2:174-3509(-) TNVSFQHYGQIYNGDRQCKIQYGQGSSHCKKEKCSYLSCFRPGTTTLCDRTVFPAAHGTK CGAHKWCIFGECVKDGTTPPPPINGGWSAWSEYIDCTRKCGGGVQYKTRTCTNPAPRNGG KACEGVTKNFYKTCNMHKCPAGTKTHRLEQCEKIGKKSVQIEDTTPCVLICDWVKRGWVE DGTRAVANSEDRCIRNVRTEVGCD…
TRINITY_DN44955_c0_g1|m.25456	>TRINITY_DN44955_c0_g1|m.25456 TRINITY_DN44955_c0_g1|g.25456 ORF TRINITY_DN44955_c0_g1|g.25456 TRINITY_DN44955_c0_g1|m.25456 type:3prime_partial len:454 (+) TRINITY_DN44955_c0_g1:153-1511(+) MHPSSILLSVTLLVCCILRSESITEDVLRQKGFKKELHSKLEKGLSFRIFGTEDPSQVPD FEIVHPYTVDHKAQRSKSANSNFHGEKPVYVHFKAFGLDFHLNITRNTAVQPENQLIEHH DKDGVTKRMLGRQATYTTGKVVNDDRSVVALDHAAGMTGAIIRSAGTFIIAPIPREILEM KQHSESHGAHIMYRRSALPESHPGK…

## Sheet: Serine protease inhibitor
Accession	Sequence
TRINITY_DN43329_c0_g6|m.21485	>TRINITY_DN43329_c0_g6|m.21485 TRINITY_DN43329_c0_g6|g.21485 ORF TRINITY_DN43329_c0_g6|g.21485 TRINITY_DN43329_c0_g6|m.21485 type:3prime_partial len:213 (-) TRINITY_DN43329_c0_g6:3-638(-) MPSISRGAGQCHLTKKLTKKADFHISSSSPPISVDMMFHSDDFKYLNQDDCSLVQLPYAS GEFSMTILVPHEIDGLNSIQSSLNLDTITTWMESLQGAEKETVDVFLPKFKVSQKIDMKS HLAGLGVKDIFTNKADLSGISGEKDLYISSAFHQAVVEVNEEGTEAAAATGFGVSFMSLP PEVRADRPFLFWITSSKTNSMLFLGKVY…
TRINITY_DN45322_c11_g3|m.26476	>TRINITY_DN45322_c11_g3|m.26476 TRINITY_DN45322_c11_g3|g.26476 ORF TRINITY_DN45322_c11_g3|g.26476 TRINITY_DN45322_c11_g3|m.26476 type:complete len:451 (-) TRINITY_DN45322_c11_g3:174-1526(-) MDPRGVLALICLATMCLFVQDGDGLPPSTVALYPALSSLIQQTFGINPAALSQDQLSSVV SFLQNIGIEIPPNTETTSAKHENIDTDLAVTLNKFAFNFMQLLPRDGSFFYSPYSIASTL AMVFGGVKGLAKEEIANAFGWDSKHTADLHKTFGDLISKLTAHDGYATLSAANRVWIGRR EKVQKDFAEILKKYYASKIGKADFYG…
TRINITY_DN9397_c0_g3|m.37796	>TRINITY_DN9397_c0_g3|m.37796 TRINITY_DN9397_c0_g3|g.37796 ORF TRINITY_DN9397_c0_g3|g.37796 TRINITY_DN9397_c0_g3|m.37796 type:5prime_partial len:399 (-) TRINITY_DN9397_c0_g3:444-1640(-) NMAENIATASNSFSTKIFAEFLGADGNVIISPWSLFNALVMTYVGARKNTALQMSTVLGF QDLKEDIRGSSAFGFVGSEAALENRIFESFENLLESLQKISAVKYAAANRIWVQTGYGLC DEFRRVLRDSFQSESGRVDFVKATEDARCEINSWVESKTNARIKDLIAPGMLNNLTRLVL TSAVYFKGSWLHEFERKNTMTKAFNVSANK…
TRINITY_DN29892_c0_g1|m.6537	>TRINITY_DN29892_c0_g1|m.6537 TRINITY_DN29892_c0_g1|g.6537 ORF TRINITY_DN29892_c0_g1|g.6537 TRINITY_DN29892_c0_g1|m.6537 type:complete len:422 (-) TRINITY_DN29892_c0_g1:874-2139(-) MESKKAVVVNLLMLGLFLAFSEAHSGIKEIIKEVSQATNTFGVNLHRTKTQVSGGNTNTF FSPLSIYAALAMLNVAAKGETAYQIQQALNWNLISHPNDPLEPNVKMRKFMEVALTTAEK YPVKFANKLWLQKYFCTQTCKKFTKVLEKNYGSDLGVVNFASAPENARKEINSWVSQKTN GKIKELMGDGSITSLTRLVLTNAIYFKSDWLNQFD…

## Sheet: Superoxide dismutase
Accession	Sequence
TRINITY_DN37669_c0_g1|m.12406	>TRINITY_DN37669_c0_g1|m.12406 TRINITY_DN37669_c0_g1|g.12406 ORF TRINITY_DN37669_c0_g1|g.12406 TRINITY_DN37669_c0_g1|m.12406 type:complete len:224 (+) TRINITY_DN37669_c0_g1:171-842(+) MLSSLAHTIRRTALQRYHPGSAVAFKHTLPDLPYDYNALEPTISAEIMQIHHSKHHATYV NNLNATEEKIEAAKASGNVSAAISLQPALKFNGGGHINHSIFWTNLSPNGGGEPTGDLMA AIVSDFGSFENFKARMTAATVAVQGSGWGWLGYDSVNGRLSIAACANQDPLQATTGLVPL LGIDVWEHAYYLQYKNVRPDYVKAIYDVVNWN…
TRINITY_DN36380_c0_g1|m.11103	>TRINITY_DN36380_c0_g1|m.11103 TRINITY_DN36380_c0_g1|g.11103 ORF TRINITY_DN36380_c0_g1|g.11103 TRINITY_DN36380_c0_g1|m.11103 type:complete len:154 (-) TRINITY_DN36380_c0_g1:374-835(-) MALLKAVCILVGEEVKGNICLEQKGDEPVHVTGEIKGLKKGDHGFHIHEFGDYTNGCTSA GSHFNPFGKNHGAPADEERHVGDLGNVTAGDDGIAKVDLTDRLVKLNGPQSVIGRAFVVH ADVDDLGKGGHELSLTTGNAGGRLACGVIGIAK*
TRINITY_DN37490_c0_g1|m.12223	>TRINITY_DN37490_c0_g1|m.12223 TRINITY_DN37490_c0_g1|g.12223 ORF TRINITY_DN37490_c0_g1|g.12223 TRINITY_DN37490_c0_g1|m.12223 type:complete len:182 (+) TRINITY_DN37490_c0_g1:548-1093(+) MIQLFTLLVAVALVNGNGVVRGRADIAPNCKQGFSYQVYGKVTITQKATGGPTAFNIKLE GLPPNTVHGFHVHTTGDIYTRGCSSTGGHYNPFGVVHGARGDKIRHVGDLGNVMSDSDGN VDVTFQDQKAGLVGQYSIAGRAFVVHAMRDDLGRGTGAKRAGSQKTGNAGARVACGIIYY I*

## Sheet: Complement
Accession	Sequence
TRINITY_DN45426_c0_g1|m.26742	>TRINITY_DN45426_c0_g1|m.26742 TRINITY_DN45426_c0_g1|g.26742 ORF TRINITY_DN45426_c0_g1|g.26742 TRINITY_DN45426_c0_g1|m.26742 type:complete len:1672 (-) TRINITY_DN45426_c0_g1:355-5370(-) MSTKLALLICSILVCVVAQDNNRFFIFAPNVFRLNVEETVSVQVWKATQVELYLQDERRT KVISKVSKNLQANKPEIINLKITEADLPRSWKEGTLHYYLVGKANGVQKETQVLLDLRPG TVFIQTDKPIYKPDEIVKYRIIPVGLDFLPLKEKVTIEIKNPQGIRVRKENGIEAWKEGF ATKEYMLGNLAVQGTWTMTAFFGAKAMVNS…
TRINITY_DN45758_c0_g1|m.27712	>TRINITY_DN45758_c0_g1|m.27712 TRINITY_DN45758_c0_g1|g.27712 ORF TRINITY_DN45758_c0_g1|g.27712 TRINITY_DN45758_c0_g1|m.27712 type:complete len:1667 (-) TRINITY_DN45758_c0_g1:135-5135(-) MMKNLNVLAVLFGVFIATWIESAASQRPLYFIHAPNIIRTDTEESVSIAVQGVATPVKVQ VYIQDYPSRKKTLIQKEVEVKPGSPQIVDVTVKADVIPLPAKKDDKECVYLVAKSDSAAL KFQKEARVLLSRKSRVVYIQTDKPIYTPTQTVRIRMIPVGIDLKPFSANGLTVEIKNPDG KIVERYDRLFSTIGYMSESFTLGDTPLTGN…
TRINITY_DN43257_c1_g1|m.21313	>TRINITY_DN43257_c1_g1|m.21313 TRINITY_DN43257_c1_g1|g.21313 ORF TRINITY_DN43257_c1_g1|g.21313 TRINITY_DN43257_c1_g1|m.21313 type:complete len:745 (-) TRINITY_DN43257_c1_g1:669-2903(-) MTFEVSKLAIYLLLALPLHRVEGGKKCGPGDFTCKSGDCILSSWQCDGQPDCDDKSDEEN CKITCKTPKLRNGKLKIIGKQSGPHILPGTKLQFKCNRNHRLIGSPIRECLETGGWSGFR AKCVGKHHKQKYCSLPKAPRNGTVKPHTGKHLKVNSKIIYTCEPEFELVGKRTRLCRSNG KWTLNDPFCEPKNCNDPGSIPNGSVFGSGFA…
